# Supplementary material for: Branched-Chain Amino Acid Supplementation Alters the Abundance of Mechanistic Target of Rapamycin and Insulin Signaling Proteins in Subcutaneous Adipose Explants from Lactating Holstein Cows
Source: Animals (Basel). 2021 Sep 17;11(9):2714. doi: 10.3390/ani11092714 (PMC8470689; doi:10.3390/ani11092714)
Supplement: Supplementary file 1 [file animals-11-02714-s001.zip]

Archive with 1 entries (1 files):
- animals-1324144-supplementary.pdf
